# Supplementary material for: The effect of root orientation on inferior alveolar nerve injury after extraction of impacted mandibular third molars based on propensity score-matched analysis: a retrospective cohort study
Source: BMC Oral Health. 2023 Nov 27;23:929. doi: 10.1186/s12903-023-03661-0 (PMC10680265; doi:10.1186/s12903-023-03661-0)
Supplement: Supplementary file 1 — Additional file 1. Supplementary tables [file 12903_2023_3661_MOESM1_ESM.xlsx]

## Sheet: Original data set
Supplementary Table S1 All information of patients
Number	Age	Sex	Impaction depth	Root orientation	Contact degree of root-IAC	IAN injury	Duration
1	24	Female	Partial eruption	Buccal	Level Ⅱ	No
2	28	Male	Partial eruption	Buccal	level Ⅲ	No
3	70	Female	Osseous impaction	Encircling	level Ⅳ	No
4	70	Female	Osseous impaction	Buccal	level Ⅳ	No
5	23	Male	Mucosal impaction	Buccal	level Ⅲ	No
6	23	Male	Partial eruption	Buccal	level Ⅲ	No
7	28	Female	Complete eruption	Buccal	Level Ⅱ	No
8	27	Female	Mucosal impaction	Lingual	Level Ⅱ	No
9	27	Female	Mucosal impaction	Lingual	Level Ⅱ	No
10	24	Female	Osseous impaction	Buccal	level Ⅲ	No
11	24	Female	Osseous impaction	Buccal	level Ⅲ	No
12	24	Female	Osseous impaction	Buccal	level Ⅲ	No
13	24	Female	Osseous impaction	Buccal	level Ⅲ	No
14	25	Male	Osseous impaction	Buccal	level Ⅲ	No
15	25	Male	Osseous impaction	Upper	level Ⅲ	No
16	24	Male	Osseous impaction	Upper	level Ⅲ	No
17	24	Male	Osseous impaction	Upper	level Ⅲ	No
18	36	Male	Osseous impaction	Lingual	Level Ⅱ	No
19	28	Female	Mucosal impaction	Buccal	level Ⅳ	No
20	28	Female	Mucosal impaction	Buccal	level Ⅳ	No
21	27	Female	Osseous impaction	Upper	Level I	No
22	42	Male	Osseous impaction	Lingual	Level Ⅱ	No
23	23	Female	Complete eruption	Buccal	level Ⅲ	No
24	23	Female	Complete eruption	Buccal	level Ⅲ	No
25	34	Male	Partial eruption	Lingual	Level I	No
26	24	Male	Mucosal impaction	Upper	Level Ⅱ	No
27	24	Male	Mucosal impaction	Buccal	level Ⅲ	No
28	26	Female	Mucosal impaction	Upper	Level I	No
29	25	Female	Osseous impaction	Upper	Level I	No
30	25	Female	Osseous impaction	Lingual	level Ⅲ	No
31	51	Male	Osseous impaction	Upper	Level Ⅱ	No
32	22	Female	Mucosal impaction	Lingual	Level I	No
33	29	Female	Osseous impaction	Buccal	level Ⅳ	No
34	29	Female	Mucosal impaction	Lingual	level Ⅳ	No
35	18	Female	Partial eruption	Lingual	Level I	No
36	18	Female	Complete eruption	Lingual	Level I	No
37	28	Female	Mucosal impaction	Upper	Level Ⅱ	No
38	25	Male	Partial eruption	Buccal	level Ⅳ	No
39	25	Male	Mucosal impaction	Encircling	level Ⅲ	No
40	25	Male	Osseous impaction	Buccal	level Ⅲ	No
41	29	Female	Osseous impaction	Buccal	level Ⅲ	No
42	32	Female	Partial eruption	Lingual	Level I	No
43	29	Female	Osseous impaction	Buccal	level Ⅲ	No
44	29	Female	Osseous impaction	Buccal	level Ⅲ	No
45	28	Male	Partial eruption	Lingual	Level I	No
46	28	Male	Mucosal impaction	Lingual	Level I	No
47	31	Female	Mucosal impaction	Buccal	level Ⅲ	No
48	31	Female	Mucosal impaction	Buccal	level Ⅲ	No
49	34	Female	Osseous impaction	Buccal	level Ⅲ	Yes	1 week
50	23	Male	Osseous impaction	Upper	level Ⅳ	No
51	23	Male	Osseous impaction	Upper	level Ⅲ	No
52	49	Male	Mucosal impaction	Upper	level Ⅲ	No
53	27	Female	Mucosal impaction	Lingual	Level I	No
54	28	Male	Osseous impaction	Upper	Level Ⅱ	No
55	28	Male	Osseous impaction	Upper	Level I	No
56	19	Male	Mucosal impaction	Upper	level Ⅲ	No
57	19	Male	Partial eruption	Upper	Level I	No
58	34	Female	Mucosal impaction	Lingual	level Ⅲ	No
59	34	Female	Mucosal impaction	Upper	Level I	No
60	27	Female	Mucosal impaction	Buccal	level Ⅳ	No
61	27	Female	Partial eruption	Lingual	Level I	No
62	28	Male	Mucosal impaction	Lingual	level Ⅲ	No
63	28	Female	Osseous impaction	Buccal	level Ⅳ	No
64	28	Female	Mucosal impaction	Upper	Level I	No
65	27	Female	Mucosal impaction	Upper	Level I	No
66	32	Male	Partial eruption	Buccal	Level I	No
67	27	Female	Osseous impaction	Lingual	Level I	No
68	26	Male	Osseous impaction	Upper	Level Ⅱ	No
69	26	Male	Mucosal impaction	Upper	level Ⅲ	No
70	41	Male	Osseous impaction	Lingual	Level Ⅱ	No
71	21	Female	Mucosal impaction	Upper	level Ⅲ	No
72	24	Female	Mucosal impaction	Buccal	level Ⅲ	No
73	22	Female	Mucosal impaction	Upper	level Ⅲ	No
74	26	Female	Partial eruption	Upper	Level Ⅱ	No
75	21	Male	Mucosal impaction	Lingual	Level Ⅱ	No
76	20	Male	Osseous impaction	Buccal	level Ⅲ	No
77	26	Male	Osseous impaction	Buccal	level Ⅲ	No
78	26	Male	Mucosal impaction	Buccal	level Ⅲ	No
79	21	Male	Partial eruption	Upper	level Ⅲ	No
80	21	Male	Partial eruption	Buccal	level Ⅳ	No
81	28	Female	Osseous impaction	Buccal	level Ⅳ	No
82	28	Female	Osseous impaction	Buccal	level Ⅳ	No
83	24	Female	Osseous impaction	Buccal	level Ⅲ	No
84	24	Female	Mucosal impaction	Buccal	level Ⅳ	No
85	30	Female	Osseous impaction	Lingual	Level I	No
86	30	Female	Osseous impaction	Lingual	Level I	No
87	32	Female	Osseous impaction	Upper	Level Ⅱ	No
88	29	Female	Osseous impaction	Buccal	level Ⅳ	No
89	27	Female	Osseous impaction	Upper	Level Ⅱ	No
90	33	Female	Partial eruption	Upper	Level Ⅱ	No
91	25	Female	Osseous impaction	Lingual	Level I	No
92	26	Male	Partial eruption	Lingual	Level I	No
93	26	Male	Partial eruption	Lingual	Level I	No
94	27	Male	Complete eruption	Lingual	Level I	No
95	32	Female	Mucosal impaction	Upper	Level Ⅱ	No
96	32	Female	Mucosal impaction	Upper	Level Ⅱ	No
97	41	Female	Osseous impaction	Upper	Level Ⅱ	No
98	33	Female	Osseous impaction	Lingual	Level I	No
99	37	Female	Complete eruption	Lingual	Level I	No
100	31	Female	Partial eruption	Lingual	level Ⅳ	No
101	31	Female	Mucosal impaction	Buccal	level Ⅳ	No
102	40	Female	Osseous impaction	Buccal	level Ⅲ	No
103	40	Female	Mucosal impaction	Buccal	Level Ⅱ	No
104	35	Male	Mucosal impaction	Lingual	Level I	No
105	35	Male	Osseous impaction	Upper	level Ⅳ	No
106	31	Female	Osseous impaction	Buccal	Level Ⅱ	No
107	31	Female	Mucosal impaction	Upper	Level I	No
108	23	Male	Partial eruption	Upper	Level I	No
109	26	Male	Partial eruption	Lingual	Level I	No
110	28	Female	Mucosal impaction	Lingual	Level I	No
111	28	Female	Partial eruption	Upper	Level I	No
112	26	Male	Partial eruption	Buccal	level Ⅳ	No
113	26	Male	Osseous impaction	Buccal	level Ⅳ	No
114	23	Male	Partial eruption	Lingual	Level Ⅱ	No
115	21	Female	Osseous impaction	Buccal	Level I	No
116	21	Female	Osseous impaction	Buccal	Level I	No
117	25	Female	Mucosal impaction	Buccal	Level Ⅱ	No
118	28	Female	Partial eruption	Lingual	Level I	No
119	28	Female	Mucosal impaction	Lingual	Level I	No
120	33	Female	Osseous impaction	Encircling	level Ⅳ	No
121	25	Male	Osseous impaction	Lingual	level Ⅲ	No
122	24	Female	Mucosal impaction	Lingual	level Ⅲ	No
123	24	Female	Mucosal impaction	Buccal	level Ⅲ	No
124	27	Female	Complete eruption	Lingual	Level I	No
125	26	Female	Mucosal impaction	Lingual	Level I	No
126	26	Female	Osseous impaction	Lingual	level Ⅲ	No
127	22	Female	Mucosal impaction	Buccal	Level Ⅱ	No
128	22	Female	Mucosal impaction	Upper	Level Ⅱ	No
129	24	Female	Mucosal impaction	Buccal	level Ⅳ	No
130	24	Female	Partial eruption	Upper	Level Ⅱ	No
131	36	Male	Partial eruption	Lingual	Level I	No
132	26	Male	Complete eruption	Lingual	Level I	No
133	34	Male	Partial eruption	Lingual	Level I	No
134	34	Male	Partial eruption	Lingual	Level I	No
135	32	Female	Partial eruption	Buccal	level Ⅳ	No
136	32	Female	Mucosal impaction	Lingual	Level Ⅱ	No
137	39	Male	Partial eruption	Lingual	Level I	No
138	26	Female	Mucosal impaction	Encircling	level Ⅲ	No
139	27	Male	Mucosal impaction	Lingual	Level I	No
140	25	Male	Mucosal impaction	Upper	Level I	No
141	25	Male	Mucosal impaction	Upper	Level I	No
142	29	Male	Osseous impaction	Upper	Level Ⅱ	Yes	2 weeks
143	24	Female	Partial eruption	Lingual	Level I	No
144	23	Female	Partial eruption	Buccal	level Ⅳ	No
145	23	Female	Mucosal impaction	Buccal	level Ⅲ	No
146	31	Male	Mucosal impaction	Upper	level Ⅲ	No
147	31	Male	Mucosal impaction	Upper	Level Ⅱ	No
148	30	Male	Osseous impaction	Upper	level Ⅲ	No
149	30	Male	Mucosal impaction	Upper	level Ⅲ	No
150	28	Female	Mucosal impaction	Lingual	level Ⅳ	No
151	28	Female	Partial eruption	Lingual	Level I	No
152	35	Female	Osseous impaction	Buccal	level Ⅳ	No
153	35	Female	Partial eruption	Lingual	Level I	No
154	33	Female	Osseous impaction	Lingual	Level Ⅱ	No
155	25	Female	Osseous impaction	Buccal	level Ⅳ	Yes	1 week
156	32	Female	Mucosal impaction	Buccal	Level I	No
157	35	Female	Partial eruption	Lingual	Level Ⅱ	No
158	37	Male	Partial eruption	Lingual	Level I	No
159	37	Male	Partial eruption	Lingual	Level I	No
160	31	Female	Mucosal impaction	Lingual	Level Ⅱ	No
161	26	Female	Partial eruption	Lingual	Level I	No
162	26	Female	Partial eruption	Upper	level Ⅲ	No
163	23	Female	Osseous impaction	Encircling	level Ⅳ	No
164	23	Female	Osseous impaction	Encircling	level Ⅳ	No
165	33	Male	Osseous impaction	Upper	Level Ⅱ	No
166	24	Male	Mucosal impaction	Lingual	Level Ⅱ	No
167	39	Female	Mucosal impaction	Buccal	level Ⅳ	No
168	20	Male	Mucosal impaction	Upper	Level Ⅱ	No
169	20	Male	Mucosal impaction	Buccal	Level Ⅱ	No
170	23	Female	Mucosal impaction	Upper	Level Ⅱ	No
171	24	Female	Mucosal impaction	Buccal	level Ⅲ	No
172	24	Female	Osseous impaction	Encircling	Level Ⅱ	No
173	50	Male	Osseous impaction	Upper	level Ⅲ	No
174	24	Female	Partial eruption	Upper	level Ⅲ	No
175	34	Male	Partial eruption	Lingual	Level I	No
176	53	Male	Osseous impaction	Buccal	level Ⅳ	No
177	23	Male	Partial eruption	Lingual	Level I	No
178	23	Male	Partial eruption	Lingual	Level I	No
179	28	Female	Osseous impaction	Upper	level Ⅲ	No
180	28	Female	Osseous impaction	Upper	Level I	No
181	24	Female	Partial eruption	Lingual	Level I	No
182	24	Female	Partial eruption	Lingual	Level I	No
183	30	Female	Mucosal impaction	Buccal	level Ⅲ	No
184	30	Female	Osseous impaction	Buccal	level Ⅳ	No
185	27	Female	Osseous impaction	Buccal	level Ⅲ	No
186	27	Female	Mucosal impaction	Upper	level Ⅲ	No
187	28	Female	Partial eruption	Buccal	Level I	No
188	25	Male	Partial eruption	Lingual	Level I	No
189	25	Male	Partial eruption	Lingual	Level I	No
190	28	Female	Osseous impaction	Buccal	level Ⅳ	No
191	28	Female	Osseous impaction	Buccal	level Ⅲ	No
192	25	Female	Osseous impaction	Lingual	Level Ⅱ	No
193	21	Female	Partial eruption	Lingual	level Ⅲ	No
194	21	Female	Partial eruption	Lingual	level Ⅲ	No
195	21	Female	Mucosal impaction	Buccal	level Ⅲ	No
196	21	Female	Partial eruption	Lingual	Level I	No
197	43	Female	Partial eruption	Buccal	Level Ⅱ	No
198	28	Female	Mucosal impaction	Upper	Level Ⅱ	No
199	26	Female	Mucosal impaction	Buccal	level Ⅲ	Yes	2 weeks
200	26	Female	Complete eruption	Lingual	Level I	No
201	30	Male	Partial eruption	Lingual	Level Ⅱ	No
202	30	Male	Partial eruption	Lingual	level Ⅲ	No
203	40	Female	Osseous impaction	Buccal	Level Ⅱ	No
204	26	Male	Osseous impaction	Buccal	level Ⅳ	No
205	58	Female	Osseous impaction	Buccal	Level Ⅱ	Yes	1 month
206	27	Female	Mucosal impaction	Lingual	level Ⅲ	No
207	27	Female	Mucosal impaction	Upper	level Ⅲ	No
208	31	Male	Osseous impaction	Upper	level Ⅲ	No
209	31	Male	Osseous impaction	Upper	Level I	No
210	25	Female	Partial eruption	Upper	level Ⅲ	No
211	32	Female	Osseous impaction	Buccal	level Ⅲ	No
212	21	Female	Osseous impaction	Upper	level Ⅲ	No
213	21	Female	Osseous impaction	Upper	Level I	No
214	29	Female	Complete eruption	Buccal	Level Ⅱ	No
215	29	Female	Complete eruption	Lingual	level Ⅲ	No
216	39	Female	Partial eruption	Lingual	Level I	No
217	39	Female	Mucosal impaction	Lingual	Level I	No
218	35	Female	Osseous impaction	Buccal	level Ⅲ	Yes	1 month
219	26	Female	Osseous impaction	Lingual	Level I	No
220	32	Male	Osseous impaction	Lingual	Level Ⅱ	No
221	33	Male	Osseous impaction	Upper	level Ⅲ	No
222	31	Female	Partial eruption	Buccal	level Ⅳ	No
223	31	Female	Partial eruption	Buccal	level Ⅳ	No
224	25	Male	Osseous impaction	Buccal	level Ⅲ	Yes	3 months
225	28	Female	Mucosal impaction	Buccal	level Ⅲ	No
226	28	Female	Osseous impaction	Buccal	level Ⅲ	No
227	27	Male	Osseous impaction	Buccal	Level Ⅱ	No
228	27	Male	Osseous impaction	Buccal	Level Ⅱ	No
229	32	Female	Osseous impaction	Buccal	level Ⅳ	No
230	32	Female	Osseous impaction	Buccal	Level Ⅱ	No
231	30	Female	Osseous impaction	Buccal	Level Ⅱ	Yes	3 months
232	30	Female	Osseous impaction	Buccal	Level I	No
233	30	Female	Osseous impaction	Lingual	Level Ⅱ	No
234	34	Male	Osseous impaction	Buccal	level Ⅳ	Yes	1 week
235	34	Male	Mucosal impaction	Buccal	level Ⅲ	No
236	27	Male	Partial eruption	Lingual	Level Ⅱ	No
237	55	Female	Partial eruption	Buccal	Level I	No
238	24	Female	Mucosal impaction	Buccal	level Ⅳ	No
239	24	Female	Partial eruption	Buccal	level Ⅲ	No
240	39	Male	Osseous impaction	Buccal	Level Ⅱ	No
241	26	Female	Complete eruption	Lingual	Level Ⅱ	No
242	26	Female	Complete eruption	Upper	Level I	No
243	29	Male	Partial eruption	Lingual	Level I	No
244	29	Male	Partial eruption	Lingual	Level I	No
245	28	Female	Osseous impaction	Lingual	Level Ⅱ	No
246	28	Female	Mucosal impaction	Lingual	Level I	No
247	24	Female	Osseous impaction	Lingual	Level Ⅱ	No
248	24	Female	Osseous impaction	Lingual	Level I	No
249	27	Female	Partial eruption	Buccal	Level Ⅱ	No
250	27	Female	Mucosal impaction	Buccal	Level Ⅱ	No
251	35	Female	Partial eruption	Lingual	Level I	No
252	35	Female	Partial eruption	Buccal	level Ⅳ	No
253	22	Male	Partial eruption	Upper	Level Ⅱ	No
254	29	Female	Complete eruption	Lingual	level Ⅲ	No
255	30	Male	Osseous impaction	Upper	level Ⅲ	No
256	30	Male	Mucosal impaction	Upper	Level Ⅱ	No
257	31	Male	Mucosal impaction	Lingual	Level I	No
258	41	Female	Complete eruption	Lingual	Level I	No
259	24	Female	Osseous impaction	Buccal	level Ⅲ	No
260	30	Female	Osseous impaction	Buccal	level Ⅳ	Yes	2 weeks
261	26	Female	Mucosal impaction	Lingual	Level I	No
262	26	Female	Mucosal impaction	Lingual	Level I	No
263	38	Male	Osseous impaction	Lingual	Level Ⅱ	No
264	25	Female	Osseous impaction	Encircling	Level Ⅱ	No
265	51	Male	Partial eruption	Lingual	Level Ⅱ	No
266	26	Female	Osseous impaction	Encircling	level Ⅲ	No
267	26	Female	Osseous impaction	Upper	Level Ⅱ	No
268	26	Female	Osseous impaction	Lingual	Level I	No
269	29	Male	Osseous impaction	Lingual	Level I	No
270	20	Female	Osseous impaction	Lingual	Level I	No
271	32	Male	Complete eruption	Lingual	Level I	No
272	32	Male	Complete eruption	Lingual	Level I	No
273	46	Female	Osseous impaction	Upper	Level Ⅱ	No
274	25	Male	Partial eruption	Lingual	Level I	No
275	20	Male	Osseous impaction	Upper	level Ⅲ	No
276	20	Male	Osseous impaction	Upper	Level I	No
277	32	Female	Osseous impaction	Buccal	Level Ⅱ	No
278	39	Male	Complete eruption	Lingual	Level I	No
279	24	Female	Osseous impaction	Upper	level Ⅲ	No
280	24	Female	Osseous impaction	Buccal	level Ⅲ	No
281	24	Female	Mucosal impaction	Buccal	level Ⅲ	No
282	22	Female	Partial eruption	Lingual	Level I	No
283	22	Female	Partial eruption	Lingual	Level I	No
284	27	Female	Mucosal impaction	Buccal	Level Ⅱ	No
285	16	Female	Osseous impaction	Buccal	Level I	No
286	39	Male	Osseous impaction	Buccal	level Ⅲ	Yes	1 month
287	30	Female	Osseous impaction	Upper	Level Ⅱ	No
288	40	Female	Partial eruption	Buccal	level Ⅲ	No
289	18	Female	Osseous impaction	Buccal	Level I	No
290	26	Female	Mucosal impaction	Buccal	Level I	No
291	26	Male	Partial eruption	Lingual	Level Ⅱ	Yes	3 months
292	26	Male	Partial eruption	Lingual	Level I	No
293	33	Female	Osseous impaction	Upper	Level Ⅱ	No
294	31	Female	Osseous impaction	Buccal	level Ⅳ	No
295	21	Female	Osseous impaction	Lingual	Level Ⅱ	No
296	21	Female	Mucosal impaction	Lingual	Level I	No
297	27	Female	Osseous impaction	Buccal	level Ⅳ	No
298	38	Female	Mucosal impaction	Buccal	level Ⅳ	No
299	31	Female	Osseous impaction	Buccal	level Ⅲ	Yes	3 months
300	20	Male	Mucosal impaction	Lingual	Level Ⅱ	No
301	23	Female	Osseous impaction	Buccal	level Ⅲ	No
302	27	Male	Mucosal impaction	Lingual	Level I	No
303	27	Male	Partial eruption	Lingual	Level I	No
304	27	Female	Mucosal impaction	Lingual	level Ⅲ	No
305	27	Female	Partial eruption	Lingual	Level I	No
306	27	Female	Partial eruption	Lingual	Level Ⅱ	No
307	19	Female	Partial eruption	Lingual	Level Ⅱ	No
308	19	Female	Partial eruption	Lingual	Level I	No
309	22	Female	Mucosal impaction	Buccal	level Ⅳ	No
310	55	Female	Partial eruption	Lingual	Level I	No
311	55	Female	Mucosal impaction	Upper	level Ⅲ	No
312	37	Female	Partial eruption	Upper	Level I	No
313	37	Female	Partial eruption	Upper	Level Ⅱ	No
314	39	Female	Partial eruption	Buccal	level Ⅲ	No
315	23	Female	Mucosal impaction	Encircling	Level Ⅱ	No
316	23	Female	Mucosal impaction	Buccal	level Ⅳ	No
317	19	Female	Partial eruption	Lingual	Level I	No
318	59	Male	Osseous impaction	Lingual	level Ⅲ	Yes	1 month
319	23	Female	Partial eruption	Buccal	level Ⅳ	No
320	35	Male	Osseous impaction	Lingual	level Ⅲ	No
321	35	Male	Mucosal impaction	Lingual	level Ⅲ	No
322	21	Female	Mucosal impaction	Upper	level Ⅲ	No
323	29	Female	Mucosal impaction	Lingual	level Ⅲ	No
324	29	Female	Partial eruption	Buccal	Level Ⅱ	No
325	25	Male	Partial eruption	Upper	Level Ⅱ	No
326	20	Female	Mucosal impaction	Buccal	level Ⅳ	No
327	20	Female	Partial eruption	Buccal	level Ⅳ	No
328	19	Female	Mucosal impaction	Buccal	level Ⅳ	Yes	6 months
329	19	Female	Mucosal impaction	Encircling	Level Ⅱ	No
330	23	Female	Mucosal impaction	Lingual	level Ⅲ	No
331	36	Male	Complete eruption	Lingual	level Ⅲ	No
332	36	Male	Complete eruption	Lingual	Level I	No
333	20	Female	Mucosal impaction	Buccal	Level Ⅱ	No
334	20	Female	Mucosal impaction	Lingual	Level Ⅱ	No
335	26	Female	Osseous impaction	Buccal	level Ⅳ	Yes	2 weeks
336	26	Female	Mucosal impaction	Buccal	level Ⅳ	No
337	26	Female	Mucosal impaction	Buccal	level Ⅳ	No
338	26	Female	Osseous impaction	Lingual	Level I	No
339	49	Male	Mucosal impaction	Lingual	Level I	No
340	23	Male	Mucosal impaction	Lingual	Level I	No
341	15	Male	Mucosal impaction	Buccal	Level Ⅱ	No
342	29	Male	Mucosal impaction	Lingual	Level I	No
343	25	Male	Partial eruption	Lingual	Level I	No
344	25	Male	Complete eruption	Lingual	Level I	No
345	19	Female	Partial eruption	Lingual	Level I	No
346	19	Female	Partial eruption	Buccal	level Ⅳ	No
347	32	Female	Osseous impaction	Upper	Level Ⅱ	No
348	18	Male	Partial eruption	Buccal	Level I	No
349	26	Male	Mucosal impaction	Lingual	level Ⅳ	No
350	26	Male	Partial eruption	Lingual	Level Ⅱ	No
351	37	Female	Partial eruption	Lingual	Level I	No
352	19	Male	Partial eruption	Upper	Level Ⅱ	No
353	28	Female	Osseous impaction	Upper	Level I	No
354	26	Female	Osseous impaction	Buccal	Level Ⅱ	No
355	26	Female	Osseous impaction	Buccal	Level Ⅱ	No
356	46	Female	Osseous impaction	Buccal	level Ⅳ	No
357	46	Female	Mucosal impaction	Buccal	level Ⅳ	No
358	24	Female	Partial eruption	Buccal	level Ⅲ	No
359	25	Male	Osseous impaction	Upper	level Ⅲ	No
360	52	Female	Mucosal impaction	Buccal	Level Ⅱ	No
361	52	Female	Mucosal impaction	Buccal	level Ⅳ	No
362	22	Female	Complete eruption	Buccal	level Ⅲ	No
363	33	Female	Mucosal impaction	Buccal	Level Ⅱ	No
364	32	Female	Osseous impaction	Lingual	Level I	No
365	28	Female	Mucosal impaction	Buccal	level Ⅳ	No
366	27	Female	Osseous impaction	Buccal	level Ⅲ	No
367	38	Female	Osseous impaction	Buccal	Level Ⅱ	No
368	25	Female	Mucosal impaction	Lingual	Level Ⅱ	No
369	25	Female	Osseous impaction	Lingual	Level I	No
370	47	Female	Osseous impaction	Lingual	Level I	No
371	34	Male	Osseous impaction	Lingual	Level Ⅱ	No
372	34	Male	Mucosal impaction	Lingual	Level I	No
373	25	Female	Mucosal impaction	Buccal	Level Ⅱ	No
374	26	Male	Partial eruption	Lingual	Level I	No
375	26	Male	Partial eruption	Buccal	level Ⅳ	No
376	20	Male	Mucosal impaction	Upper	Level Ⅱ	No
377	27	Male	Osseous impaction	Buccal	level Ⅲ	No
378	27	Male	Osseous impaction	Buccal	level Ⅲ	No
379	23	Male	Osseous impaction	Lingual	Level I	No
380	27	Female	Osseous impaction	Buccal	level Ⅳ	No
381	29	Female	Osseous impaction	Buccal	level Ⅲ	No
382	29	Female	Osseous impaction	Buccal	level Ⅲ	No
383	26	Female	Osseous impaction	Buccal	level Ⅳ	No
384	26	Female	Mucosal impaction	Buccal	level Ⅳ	No
385	36	Female	Mucosal impaction	Buccal	level Ⅳ	No
386	38	Male	Partial eruption	Lingual	Level I	No
387	22	Female	Partial eruption	Lingual	Level I	No
388	30	Female	Mucosal impaction	Lingual	level Ⅲ	No
389	24	Female	Osseous impaction	Upper	Level Ⅱ	No
390	26	Female	Mucosal impaction	Lingual	Level Ⅱ	No
391	26	Female	Mucosal impaction	Lingual	Level Ⅱ	No
392	27	Female	Partial eruption	Upper	Level Ⅱ	No
393	33	Female	Partial eruption	Encircling	level Ⅳ	No
394	35	Female	Mucosal impaction	Lingual	Level Ⅱ	Yes	3 months
395	22	Female	Osseous impaction	Upper	Level Ⅱ	No
396	26	Female	Osseous impaction	Buccal	level Ⅳ	Yes	3 months
397	26	Female	Osseous impaction	Buccal	level Ⅳ	No
398	28	Female	Osseous impaction	Lingual	Level I	No
399	28	Female	Mucosal impaction	Lingual	level Ⅲ	No
400	27	Male	Osseous impaction	Buccal	level Ⅲ	No
401	27	Male	Osseous impaction	Lingual	level Ⅲ	No
402	38	Female	Osseous impaction	Lingual	level Ⅲ	No
403	29	Male	Osseous impaction	Upper	level Ⅲ	No
404	25	Female	Osseous impaction	Buccal	level Ⅳ	Yes	1 month
405	25	Female	Osseous impaction	Buccal	level Ⅳ	No
406	20	Female	Osseous impaction	Upper	Level I	No
407	20	Male	Partial eruption	Lingual	Level I	No
408	37	Female	Osseous impaction	Upper	Level I	No
409	25	Female	Osseous impaction	Lingual	Level I	No
410	24	Female	Osseous impaction	Buccal	level Ⅳ	No
411	24	Female	Mucosal impaction	Lingual	level Ⅲ	No
412	25	Male	Osseous impaction	Lingual	Level I	No
413	37	Female	Mucosal impaction	Lingual	Level Ⅱ	No
414	23	Male	Mucosal impaction	Buccal	level Ⅲ	No
415	25	Male	Mucosal impaction	Lingual	Level I	No
416	55	Female	Osseous impaction	Lingual	level Ⅲ	No
417	30	Female	Mucosal impaction	Buccal	level Ⅲ	No
418	30	Female	Mucosal impaction	Lingual	level Ⅲ	No
419	26	Male	Osseous impaction	Buccal	level Ⅳ	No
420	26	Male	Osseous impaction	Buccal	Level Ⅱ	No
421	23	Female	Mucosal impaction	Buccal	Level Ⅱ	No
422	34	Male	Mucosal impaction	Lingual	Level I	No
423	21	Male	Mucosal impaction	Upper	level Ⅲ	No
424	21	Male	Mucosal impaction	Buccal	level Ⅲ	No
425	25	Female	Osseous impaction	Upper	Level I	Yes	1 week
426	36	Female	Mucosal impaction	Upper	level Ⅲ	No
427	24	Male	Mucosal impaction	Lingual	level Ⅲ	No
428	24	Male	Mucosal impaction	Lingual	Level I	No
429	24	Male	Mucosal impaction	Lingual	Level I	No
430	24	Male	Mucosal impaction	Lingual	Level I	No
431	33	Female	Complete eruption	Buccal	Level Ⅱ	No
432	26	Male	Mucosal impaction	Lingual	Level Ⅱ	No
433	36	Female	Mucosal impaction	Lingual	Level Ⅱ	No
434	25	Female	Mucosal impaction	Buccal	Level Ⅱ	No
435	31	Female	Complete eruption	Lingual	Level I	No
436	34	Female	Partial eruption	Lingual	Level I	No
437	25	Female	Osseous impaction	Buccal	Level Ⅱ	No
438	25	Female	Mucosal impaction	Buccal	Level Ⅱ	No
439	25	Female	Osseous impaction	Lingual	Level I	No
440	27	Female	Mucosal impaction	Buccal	Level Ⅱ	No
441	24	Female	Osseous impaction	Buccal	Level Ⅱ	No
442	26	Female	Osseous impaction	Encircling	level Ⅳ	No
443	27	Female	Osseous impaction	Buccal	level Ⅳ	No
444	28	Male	Mucosal impaction	Lingual	Level Ⅱ	No
445	31	Female	Osseous impaction	Upper	level Ⅲ	No
446	40	Female	Mucosal impaction	Upper	Level Ⅱ	No
447	38	Female	Osseous impaction	Lingual	Level I	No
448	27	Male	Partial eruption	Lingual	Level I	No
449	40	Male	Osseous impaction	Upper	Level Ⅱ	No
450	37	Female	Osseous impaction	Buccal	level Ⅳ	No
451	37	Female	Mucosal impaction	Buccal	level Ⅳ	No
452	29	Female	Osseous impaction	Buccal	Level Ⅱ	No
453	29	Female	Osseous impaction	Buccal	Level Ⅱ	No
454	29	Male	Partial eruption	Buccal	Level I	No
455	29	Male	Partial eruption	Buccal	Level I	No
456	28	Male	Osseous impaction	Lingual	Level I	No
457	28	Male	Osseous impaction	Lingual	Level I	No
458	25	Female	Partial eruption	Buccal	Level I	No
459	39	Female	Mucosal impaction	Lingual	Level I	No
460	39	Female	Osseous impaction	Lingual	level Ⅳ	No
461	31	Male	Mucosal impaction	Lingual	Level Ⅱ	No
462	31	Male	Mucosal impaction	Lingual	Level I	No
463	35	Female	Mucosal impaction	Lingual	level Ⅲ	No
464	35	Female	Osseous impaction	Buccal	level Ⅳ	No
465	44	Female	Partial eruption	Lingual	Level I	No
466	25	Male	Partial eruption	Lingual	Level I	No
467	27	Female	Osseous impaction	Lingual	Level I	No
468	25	Male	Partial eruption	Lingual	Level I	No
469	25	Male	Mucosal impaction	Lingual	level Ⅲ	No
470	40	Female	Partial eruption	Lingual	Level I	No
471	29	Female	Partial eruption	Lingual	Level Ⅱ	No
472	29	Male	Osseous impaction	Upper	level Ⅲ	No
473	29	Male	Osseous impaction	Buccal	Level I	No
474	20	Female	Partial eruption	Lingual	Level I	No
475	29	Female	Mucosal impaction	Lingual	Level I	No
476	25	Female	Mucosal impaction	Lingual	level Ⅲ	No
477	32	Female	Partial eruption	Upper	Level Ⅱ	No
478	31	Female	Osseous impaction	Buccal	Level Ⅱ	No
479	31	Female	Osseous impaction	Buccal	Level Ⅱ	No
480	27	Female	Mucosal impaction	Lingual	Level Ⅱ	No
481	28	Female	Mucosal impaction	Lingual	Level Ⅱ	No
482	42	Male	Osseous impaction	Lingual	Level I	No
483	42	Male	Osseous impaction	Lingual	Level I	No
484	26	Female	Osseous impaction	Buccal	level Ⅳ	No
485	21	Female	Osseous impaction	Buccal	Level I	No
486	26	Female	Mucosal impaction	Lingual	Level I	No
487	26	Female	Partial eruption	Buccal	level Ⅲ	No
488	33	Male	Mucosal impaction	Buccal	level Ⅲ	No
489	28	Female	Mucosal impaction	Lingual	level Ⅲ	No
490	30	Female	Partial eruption	Upper	Level Ⅱ	No
491	27	Female	Osseous impaction	Lingual	Level Ⅱ	No
492	26	Female	Osseous impaction	Upper	Level I	No
493	26	Female	Osseous impaction	Buccal	Level Ⅱ	No
494	34	Female	Osseous impaction	Buccal	level Ⅳ	No
495	34	Female	Mucosal impaction	Buccal	level Ⅳ	No
496	34	Female	Osseous impaction	Buccal	level Ⅳ	No
497	30	Female	Mucosal impaction	Buccal	level Ⅳ	No
498	34	Female	Mucosal impaction	Buccal	level Ⅳ	No
499	27	Female	Partial eruption	Lingual	level Ⅲ	No
500	24	Female	Osseous impaction	Buccal	level Ⅲ	No
501	24	Female	Osseous impaction	Buccal	level Ⅲ	No
502	39	Female	Mucosal impaction	Upper	level Ⅲ	No
503	39	Female	Osseous impaction	Upper	level Ⅲ	No
504	59	Male	Osseous impaction	Lingual	level Ⅲ	No
505	28	Female	Osseous impaction	Lingual	Level I	No
506	28	Female	Osseous impaction	Lingual	Level I	No
507	35	Female	Partial eruption	Buccal	level Ⅳ	No
508	35	Female	Mucosal impaction	Buccal	level Ⅳ	No
509	27	Female	Mucosal impaction	Lingual	level Ⅲ	No
510	27	Female	Mucosal impaction	Buccal	level Ⅲ	No
511	41	Male	Partial eruption	Lingual	Level I	No
512	41	Male	Osseous impaction	Buccal	level Ⅲ	No
513	30	Female	Mucosal impaction	Upper	level Ⅲ	No
514	30	Female	Mucosal impaction	Buccal	level Ⅲ	No
515	22	Female	Mucosal impaction	Buccal	level Ⅳ	No
516	22	Female	Mucosal impaction	Buccal	level Ⅳ	No
517	22	Male	Osseous impaction	Buccal	Level Ⅱ	No
518	22	Male	Osseous impaction	Upper	Level I	No
519	43	Female	Osseous impaction	Upper	level Ⅲ	No
520	43	Female	Partial eruption	Buccal	Level Ⅱ	No
521	27	Female	Mucosal impaction	Buccal	level Ⅳ	No
522	27	Female	Partial eruption	Encircling	level Ⅳ	No
523	24	Female	Partial eruption	Buccal	level Ⅳ	No
524	24	Female	Mucosal impaction	Buccal	level Ⅳ	No
525	38	Male	Osseous impaction	Lingual	level Ⅲ	No
526	26	Female	Osseous impaction	Buccal	level Ⅲ	No
527	26	Female	Mucosal impaction	Buccal	level Ⅲ	No
528	30	Female	Mucosal impaction	Buccal	level Ⅳ	No
529	20	Female	Mucosal impaction	Lingual	Level I	No
530	20	Female	Partial eruption	Buccal	Level Ⅱ	No
531	30	Female	Partial eruption	Buccal	level Ⅲ	No
532	30	Female	Partial eruption	Lingual	level Ⅲ	No
533	29	Male	Osseous impaction	Buccal	level Ⅳ	No
534	29	Male	Mucosal impaction	Upper	level Ⅲ	No
535	21	Female	Complete eruption	Lingual	level Ⅲ	No
536	21	Female	Partial eruption	Encircling	level Ⅲ	No
537	22	Female	Osseous impaction	Lingual	Level I	No
538	27	Male	Mucosal impaction	Buccal	level Ⅳ	Yes	1 week
539	27	Male	Osseous impaction	Buccal	level Ⅲ	No

## Sheet: Indication and Contraindication
Supplementary table S2: Indications and Contraindications for Extraction of Impacted Mandibular Third Molars
1. Indications for extraction of impacted mandibular third molars
A	Pericoronitis caused by impacted mandibular third molars
B	Caries in impacted mandibular third molars or caries in adjacent teeth caused by impacted mandibular third molars
C	Impacted tooth causing food impaction.
D	The impacted tooth causes the root resorption of the adjacent tooth
E	Compression of impacted teeth leads to destruction of periodontal tissues of adjacent teeth
F	Impacted teeth need to be extracted due to orthodontic treatment or orthognathic surgery
G	extraction of impacted teeth when there is a risk of mandibular fracture.
2. Contraindications for extraction of impacted mandibular third molars
A	The patient has a history of heart disease: recent history of myocardial infarction; recent frequent attacks of angina pectoris; cardiac function grade III-IV or symptoms such as orthopnea, cyanosis, distended jugular veins, lower extremity edema; heart disease combined with hypertension; third-degree or Second-degree type II atrioventricular block, bilateral bundle branch block, history of Aspen…
B	Patients' blood pressure is higher than that of 180/100mmHg.
C	The patient has a history of hematopoietic diseases:
	① anemia: hemoglobin below 80g/L or hematocrit less than 30%;
	② leukemia;
	③ malignant lymphoma;
	④ hemorrhagic disease: platelet count below 100 × 10 ^ 9 / L.
D	The patient has diabetes with poor blood glucose control: fasting blood glucose is above 8.88mmol/L.
E	The patient has a history of hyperthyroidism: resting pulse more than 100beats / min, basal metabolic rate more than + 20%.
F	The patient has acute kidney disease.
G	The patient has acute hepatitis.
H	The patient is in pregnancy.
I	The patient is menstruating.
J	The patient is in the acute stage of pericoronitis infection.
K	The patient has a malignant tumor and the impacted teeth are located in the malignant tumor or have been involved by the tumor.
L	The patient had a history of radiotherapy for maxillofacial tumors in the past 5 years.
M	The patient has a long-term medication history of taking anticoagulants without stopping taking anticoagulants before the operation.
N	The patient had a long-term medication history of adrenocortical hormone therapy.
